# Supplementary material for: β‐Lactoglobulin affects the oxidative status and viability of equine endometrial progenitor cells via lncRNA‐mRNA‐miRNA regulatory associations
Source: J Cell Mol Med. 2023 Mar 1;27(7):927–38. doi: 10.1111/jcmm.17694 (PMC10064025; doi:10.1111/jcmm.17694)
Supplement: Supplementary file 1 — Table S1. Sequences and characteristics of primers used for RT‐qPCR. [file JCMM-27-927-s002.xlsx]

## Sheet: Sheet1
Transcript full name	Gene abbreviation	Sequence 5’-3’	Locus	Product length	Ann. Temp.	Ref. number
Glyceraldehyde 3-phosphate dehydrogenase	GAPDH	F: GATGCCCCAATGTTTGTGA	427-445	250	56-60 °C	NM_001163856.1
		R: AAGCAGGGATGATGTTCTGG	676-657
Catalase	CAT	F: ACCAAGGTTTGGCCTCACAA	397-416	112	60 °C	XM_001914718.5
		R: TTGGGTCAAAGGCCAACTGT	607-588
Superoxide dismutase 1	SOD-1	F: CATTCCATCATTGGCCGCAC	430-449	130	60 °C	NM_001081826.3
		R: GAGCGATCCCAATCACACCA	559-540
Nuclear factor erythroid 2-related factor	NRF-2	F:AAACCAGTGGGTCTGCCAA	498-516	188	55 °C	XM_001496992.5
		R: AATGAAGTCTGGGCTCTCGATG	685-664
Glutathione peroxidase 1	GPx	F: TCGAGCCCAACTTCACACTC	311-330	178	60 °C	NM_001166479.1
		R: AAGTTCCAGGCGACATCGTT	488-469
Bcl-2 associated agonist of cell death	BAD	F: GGACCGAGGATGAAGGGATG	392-411	141	60 °C	XM_023654304.1
		R: GGAAGGAGACCTGGAACTCG	532-513
B-cell lymphoma 2	BCL-2	F: TTCTTTGAGTTCGGTGGGGT	1534-1553	164	60 °C	XM_001490436.4
		R: GGGCCGTACAGTTCCACAA	1697-1679
Bcl-2 associated x-protein	BAX	F: GGCACCTCTTCCCTCCTTTCT	506-526	193	56 °C	XM_023650076.1
		R: CGATGCGCTTGAGACACTCG	698-679
Integrin beta 1	ITGB1	F: GCACCCGTTACTGTCGTGAT	1958-1977	145	56 °C	NM_001081802.1
		R: AGGATGGACTTTCCACTGGC	2102-2083
Ectonucleotide pyrophosphatase-phosphodiesterase 3	ENPP3	F: GCTGGCCGTGAGGAGTAAAAG	1490-1510	106	60 °C	XM_001504298.5
		R: ACTGGGTCCATGTGCCAGAA	1595-1576
TCL1 upstream neural differentiation-associated RNA	TUNAR	F: TACACCACTCTGTGAACGGC	845-864	208	60 °C	XR_002803670.1
		R: GTGCTTTAGTGTCGGCTCCT	1052-1033
Prolactin	PRL	F: AGGTCGTCCCTGAAAGGAT	28-46	249	60 °C	NM_001081896.1
		R: GCTGTTGATGGCCTTGGTAA	276-257
Prolactin receptor	rPRL	F: CAGGTTCGCTGTAAGCCAGA	1403-1422	198	60 °C	XM_001500104.4
		R: TGGGGGAAGGATGCAGGATA	1600-1581
Insulin like growth factor binding protein 1	IGFBP1	F: CGCGAGATCTCCGACATCAA	633-652	101	60 °C	NM_001308602.2
		R: AGCTCATCTGCCTTCTGCTG	733-714
Metastasis-associated lung adenocarcinoma transcript 1	MALAT-1	F: TTGTGGTGAAGGCAGCTAGG	7263-7282	237	60 °C	XR_002811958.1
		R: CGGATCTTTACCACGCCACT	7499-7480
miR-19b-3p	miR-19b	TGTGCAAATCCATGCAAAACTGA	chr17: 61793002-61793065	not applicable	60 °C	MI0012834
miR-200b-3p	miR-200b	TAATACTGCCTGGTAATGATGA	chr2: 48455071-48455139		60 °C	MIPF0000019
