# Supplementary material for: β‐Lactoglobulin affects the oxidative status and viability of equine endometrial progenitor cells via lncRNA‐mRNA‐miRNA regulatory associations
Source: J Cell Mol Med. 2023 Mar 1;27(7):927–38. doi: 10.1111/jcmm.17694 (PMC10064025; doi:10.1111/jcmm.17694)
Supplement: Supplementary file 2 — Table S2. List of antibodies used for the Western blot. [file JCMM-27-927-s001.xlsx]

## Sheet: Arkusz1
Protein name	Abbreviation	Dilution	Product number
β-Actin	ACTB	1:1000	A2066
Prolactin	PRL	1:500	DF6506
Prolactin receptor	PRLR	1:500	DF13327
Insulin Like Growth Factor Binding Protein 1	IGFBP1	1:500	orb13484
